# Supplementary material for: Loss of SP-A in the Lung Exacerbates Pulmonary Fibrosis
Source: Int J Mol Sci. 2022 May 10;23(10):5292. doi: 10.3390/ijms23105292 (PMC9141401; doi:10.3390/ijms23105292)
Supplement: Supplementary file 1 [file ijms-23-05292-s001.zip]

Archive with 1 entries (1 files):
- Revised Suppl Figure.tif
